# Supplementary material for: Genomic fossils reveal adaptation of non-autonomous pararetroviruses driven by concerted evolution of noncoding regulatory sequences
Source: PLoS Pathog. 2017 Jun 29;13(6):e1006413. doi: 10.1371/journal.ppat.1006413 (PMC5491270; doi:10.1371/journal.ppat.1006413)
Supplement: S2 Dataset — (ZIP) [file ppat.1006413.s019.zip]

Archive with 9 entries (9 files):
- O. glumaepatula.bed
- O. longistaminata.bed
- O. meridionalis.bed
- O. punctata.bed
- O. sativa.bed
- P. virgatum.bed
- read me.txt
- S. bicolor.bed
- O. glaberrima.bed
