# Supplementary material for: Genomic fossils reveal adaptation of non-autonomous pararetroviruses driven by concerted evolution of noncoding regulatory sequences
Source: PLoS Pathog. 2017 Jun 29;13(6):e1006413. doi: 10.1371/journal.ppat.1006413 (PMC5491270; doi:10.1371/journal.ppat.1006413)
Supplement: S2 Dataset — (ZIP) [file ppat.1006413.s019.zip › O. glumaepatula.bed]

track name="endogenous non-autonomous PRVs" description="endogenous non-autonomous pararetroviruses in the Oryza glumaepatula genome version ALNU02000000"
3	4729510	4730670	ePVCVL-OU1	0	+	5485	6650	0	1	407	4729510
4	20425951	20425145	ePVCVL-OU2	0	-	5296	6549	0	0	0	0
4	20426253	20428023	ePVCVL-OU3	0	+	4843	6650	0	1	1057	20426253
4	20428024	20428093	ePVCVL-OU3	0	+	1	66	0	0	0	0
6	25698260	25697867	ePVCVL-OU4	0	-	250	643	0	0	0	0
12	21618343	21619520	ePVCVL-OU5	0	+	3736	4914	0	2	608,570	21618343,21618951
12	21626409	21626529	ePVCVL-OU6	0	+	6530	6650	0	0	0	0
1	25261149	25260838	ePVCVL2-OU1	0	-	6238	6543	0	0	0	0
10	15996112	15995870	ePVCVL2-OU2	0	-	5351	5593	0	0	0	0
11	11666533	11665031	ePVCVL2-OU3	0	-	1222	2726	0	1	759	11665789
