# Supplementary material for: Genomic fossils reveal adaptation of non-autonomous pararetroviruses driven by concerted evolution of noncoding regulatory sequences
Source: PLoS Pathog. 2017 Jun 29;13(6):e1006413. doi: 10.1371/journal.ppat.1006413 (PMC5491270; doi:10.1371/journal.ppat.1006413)
Supplement: S2 Dataset — (ZIP) [file ppat.1006413.s019.zip › O. longistaminata.bed]

track name="endogenous non-autonomous PRVs" description="endogenous non-autonomous pararetroviruses in the Oryza longistaminata version AMDW00000000.1"
Scaffold122663	42442	42094	ePVCVL-OL1	0	-	1164	1512	0	0	0	0
Scaffold136348	10166	8367	ePVCVL-OL2	0	-	4140	6549	0	1	1011	10012
Scaffold136348	10226	11234	ePVCVL-OL3	0	+	5763	6650	0	0	0	0
Scaffold136348	11235	11298	ePVCVL-OL3	0	+	1	75	0	0	0	0
Scaffold126431	170647	170724	ePVCVL2-OL1	0	+	6452	6529	0	0	0	0
Scaffold136293	6470	6407	ePVCVL2-OL2	0	-	6095	6162	0	0	0	0
