# Supplementary material for: Genomic fossils reveal adaptation of non-autonomous pararetroviruses driven by concerted evolution of noncoding regulatory sequences
Source: PLoS Pathog. 2017 Jun 29;13(6):e1006413. doi: 10.1371/journal.ppat.1006413 (PMC5491270; doi:10.1371/journal.ppat.1006413)
Supplement: S2 Dataset — (ZIP) [file ppat.1006413.s019.zip › O. meridionalis.bed]

track name="endogenous non-autonomous PRVs" description="endogenous non-autonomous pararetroviruses in the Oryza meridionalis genome version ALNW00000000"
1	843164	844272	ePVCVL-OM1	0	+	5006	5785	0	1	526	843747
1	19176727	19176596	ePVCVL-OM2	0	-	3867	3998	0	0	0	0
2	19424534	19424933	ePVCVL-OM3	0	+	5150	5410	0	0	0	0
3	2366827	2368542	ePVCVL-OM4	0	+	2080	3410	0	2	776,324	2366827,2367799
3	2369641	2370890	ePVCVL-OM5	0	+	3258	4414	0	1	951	2369641
8	9592885	9593588	ePVCVL-OM6	0	+	4729	5204	0	0	0	0
8	10030062	10029035	ePVCVL-OM7	0	-	4510	5344	0	2	454,313	10029715,10030062
9	3194279	3194422	ePVCVL-OM8	0	+	6136	6279	0	0	0	0
4	23170204	23169068	ePVCVL2-OM1	0	-	4527	5663	0	1	1037	23170104
6	11359819	11361254	ePVCVL2-OM2	0	+	2628	3552	0	1	549	11360288
7	18949381	18949008	ePVCVL2-OM3	0	-	4536	4909	0	0	0	0
8	5997777	5996654	ePVCVL2-OM4	0	-	617	1740	0	1	682	5997777
8	5999649	5999224	ePVCVL2-OM5	0	-	5834	6138	0	0	0	0
8	9583173	9583690	ePVCVL2-OM6	0	+	4196	4579	0	1	338	9583173
8	10030167	10030053	ePVCVL2-OM7	0	-	4129	4243	0	0	0	0
9	11799894	11798813	ePVCVL2-OM8	0	-	3530	4249	0	0	0	0
11	7758285	7758179	ePVCVL2-OM9	0	-	1	108	0	0	0	0
11	7758637	7759163	ePVCVL2-OM10	0	+	2056	2447	0	1	362	7758802
