# Supplementary material for: Genomic fossils reveal adaptation of non-autonomous pararetroviruses driven by concerted evolution of noncoding regulatory sequences
Source: PLoS Pathog. 2017 Jun 29;13(6):e1006413. doi: 10.1371/journal.ppat.1006413 (PMC5491270; doi:10.1371/journal.ppat.1006413)
Supplement: S2 Dataset — (ZIP) [file ppat.1006413.s019.zip › O. punctata.bed]

track name="endogenous non-autonomous PRVs" description="endogenous non-autonomous pararetroviruses in the Oryza punctata genome version AVCL00000000"
2	18174237	18173741	ePVCVL-OP1	0	-	1002	1500	0	0	0	0
2	18174238	18174792	ePVCVL-OP2	0	+	1520	2085	0	1	555	18174238
2	18174893	18175461	ePVCVL-OP3	0	+	3969	4537	0	1	527	18174893
2	18175564	18175698	ePVCVL-OP4	0	+	1551	1685	0	0	0	0
2	18175703	18178269	ePVCVL-OP5	0	+	4053	6628	0	1	1547	18175994
2	18178605	18178270	ePVCVL-OP6	0	-	31	369	0	0	0	0
2	18178606	18180215	ePVCVL-OP7	0	+	357	1988	0	2	929,537	18178597,18179679
2	18180216	18182535	ePVCVL-OP8	0	+	4359	6650	0	1	1575	18180216
3	1877451	1870791	ePVCVL-OP9	0	-	1	6629	0	4	1530,1119,1735,930	1873140,1874265,1876003,1877086
3	1877899	1877452	ePVCVL-OP10	0	-	6228	6650	0	0	0	0
4	11094038	11089082	ePVCVL-OP11	0	-	44	5005	0	4	663,1107,1780,930	11089744,11090851,11092632,11093715
7	14019246	14018987	ePVCVL-OP12	0	-	3763	4022	0	0	0	0
7	14019291	14021601	ePVCVL-OP13	0	+	4347	6650	0	1	1548	14019291
7	14021602	14021994	ePVCVL-OP13	0	+	1	408	0	0	0	0
7	14022570	14022140	ePVCVL-OP14	0	-	3935	4365	0	1	409	14022570
9	2488988	2494894	ePVCVL-OP15	0	+	476	6650	0	4	815,1258,1121,1582	2488988,2489962,2491437,2492558
9	2508244	2509198	ePVCVL-OP16	0	+	5707	6650	0	0	0	0
9	2509199	2509685	ePVCVL-OP16	0	+	1	490	0	0	0	0
9	2510214	2509778	ePVCVL-OP17	0	-	6191	6646	0	0	0	0
9	2511022	2510216	ePVCVL-OP18	0	-	5703	6471	0	0	0	0
9	2511023	2513219	ePVCVL-OP19	0	+	1330	3521	0	2	1777,300	2511143,2512920
9	2513220	2515543	ePVCVL-OP20	0	+	4196	6514	0	1	1544	2513365
12	17241666	17239641	ePVCVL-OP21	0	-	4690	6629	0	1	1206	17241666
12	17241795	17241667	ePVCVL-OP22	0	-	1758	1891	0	0	0	0
12	17242162	17241796	ePVCVL-OP23	0	-	2142	2513	0	1	367	17242162
1	36462406	36468381	ePVCVL2-OP1	0	+	497	6529	0	4	802,1449,1221,1131	36462406,36463866,36465315,36466525
7	14512232	14518685	ePVCVL2-OP2	0	-	56	6548	0	4	1126,1221,1443,930	14514120,14515330,14516773,14518372
12	17242165	17243967	ePVCVL2-OP3	0	+	1	1803	0	1	930	17242533
12	17245498	17250240	ePVCVL2-OP4	0	+	1798	6539	0	3	1445,1220,1120	17245668,17247113,17248322
