# Supplementary material for: Genomic fossils reveal adaptation of non-autonomous pararetroviruses driven by concerted evolution of noncoding regulatory sequences
Source: PLoS Pathog. 2017 Jun 29;13(6):e1006413. doi: 10.1371/journal.ppat.1006413 (PMC5491270; doi:10.1371/journal.ppat.1006413)
Supplement: S2 Dataset — (ZIP) [file ppat.1006413.s019.zip › O. sativa.bed]

track name="endogenous non-autonomous PRVs" description="endogenous non-autonomous pararetroviruses in the Oryza sativa genome version IRGSP-1.0"
1	1313043	1313806	eRTBVL2-OS1	0	+	3997	4760	0	1	571	1313236
8	11155205	11157994	eRTBVL2-OS2	0	-	4102	6874	0	1	1548	11157906
8	11180477	11186865	eRTBVL2-OS3	0	+	502	6874	0	4	904,1500,1284,1548	11180477,11181381,11182881,11184165
8	11187207	11194062	eRTBVL2-OS4	0	+	1	6841	0	5	443,963,1500,1284,1548	11187254,11187663,11188626,11190126,11191410
8	11198926	11200223	eRTBVL2-OS5	0	+	5525	6841	0	0	0	0
8	11211872	11214728	eRTBVL2-OS6	0	+	3985	6841	0	1	1548	11212077
8	11227503	11234349	eRTBVL2-OS7	0	+	1	6841	0	5	438,954,1500,1284,1548	11227551,11227955,11228909,11230409,11231693
8	11236546	11243393	eRTBVL2-OS8	0	-	1	6841	0	5	1548,1284,1499,963,438	11239196,11240480,11241979,11242942,11243346
9	14493662	14495268	eRTBVL2-OS9	0	+	5267	6874	0	1	471	14493662
10	22712881	22719732	eRTBVL2-OS10	0	-	1	6874	0	5	1548,1269,1518,954,438	22715539,22716808,22718326,22719280,22719684
11	9620949	9626981	eRTBVL2-OS11	0	-	1	6035	0	5	1548,1269,1519,954,438	9622787,9624056,9625575,9626529,9626933
12	22979220	22982951	eRTBVL2-OS12	0	-	3115	6871	0	2	1550,1060	22981891,22982951
12	22995819	22998975	eRTBVL2-OS13	0	-	1	3119	0	3	1529,963,438	22997561,22998524,22998928
12	22999407	22999700	eRTBVL2-OS14	0	+	4086	4378	0	0	0	0
1	8840504	8847149	ePVCVL-OS1	0	+	4	6589	0	4	930,1771,1110,1166	8840868,8841951,8843722,8844832
1	23908392	23902732	ePVCVL-OS2	0	-	967	6643	0	4	1548,1122,1761,332	23905015,23906137,23907898,23908392
1	34125359	34121219	ePVCVL-OS3	0	-	1488	5638	0	3	1295,1122,1724	34122513,34123635,34125359
1	34125360	34126305	ePVCVL-OS4	0	+	459	1404	0	1	840	34125360
2	11304753	11311418	ePVCVL-OS5	0	+	1	6650	0	4	930,1770,1122,1548	11305123,11306206,11307976,11309098
2	11312045	11311420	ePVCVL-OS6	0	-	1	624	0	0	0	0
3	22472858	22472966	ePVCVL-OS7	0	+	5056	5164	0	0	0	0
3	22472973	22474562	ePVCVL-OS8	0	+	5056	6650	0	1	836	22472973
3	22474563	22474682	ePVCVL-OS8	0	+	1	122	0	0	0	0
3	22478535	22474683	ePVCVL-OS9	0	-	582	4442	0	3	1121,1770,717	22475894,22477665,22478535
4	23050761	23049961	ePVCVL-OS10	0	-	5296	6549	0	0	0	0
4	23051051	23052842	ePVCVL-OS11	0	+	4835	6650	0	1	1078	23051051
4	23052843	23052909	ePVCVL-OS11	0	+	1	66	0	0	0	0
6	2756800	2756579	ePVCVL-OS12	0	-	1	262	0	0	0	0
7	11608404	11609584	ePVCVL-OS13	0	+	1821	3001	0	1	1181	11608404
8	25041604	25041978	ePVCVL-OS14	0	+	6258	6650	0	0	0	0
8	25047553	25041981	ePVCVL-OS15	0	-	271	5829	0	4	1518,1122,1755,930	25043495,25044617,25046372,25047455
9	20408412	20408865	ePVCVL-OS16	0	+	62	515	0	0	0	0
9	20415024	20421219	ePVCVL-OS17	0	+	510	6611	0	4	789,1770,1120,1168	20415024,20415966,20417736,20418856
9	21426023	21423510	ePVCVL-OS18	0	-	4191	6650	0	1	1166	21425870
9	21431914	21430262	ePVCVL-OS19	0	-	2545	4198	0	2	976,677	21431237,21431914
9	21432081	21431915	ePVCVL-OS20	0	-	5168	5350	0	0	0	0
10	8405909	8410510	ePVCVL-OS21	0	+	2057	6650	0	3	1165,1122,1548	8405909,8407074,8408196
11	8293415	8299957	ePVCVL-OS22	0	+	69	6646	0	4	930,1768,1126,1544	8293715,8294799,8296567,8297693
11	28547732	28541508	ePVCVL-OS23	0	-	23	6650	0	4	1513,1122,1411,930	28543779,28544901,28546305,28547388
11	28591917	28585691	ePVCVL-OS24	0	-	23	6650	0	4	1513,1122,1411,930	28587962,28589084,28590488,28591571
1	8849149	8847147	ePVCVL2-OS1	0	-	3967	5968	0	2	1131,672	8848488,8849149
2	11313137	11312114	ePVCVL2-OS2	0	-	3310	4333	0	1	917	11313030
2	11313900	11313138	ePVCVL2-OS3	0	-	31	800	0	1	432	11313562
2	11313901	11314199	ePVCVL2-OS4	0	+	357	685	0	0	0	0
5	20231116	20224846	ePVCVL2-OS5	0	-	64	6426	0	4	1131,1218,1412,880	20226646,20227853,20229265,20230814
7	11604767	11601272	ePVCVL2-OS6	0	-	2749	6527	0	3	1131,1221,668	11602889,11604099,11604767
7	11604768	11605869	ePVCVL2-OS7	0	+	271	1385	0	1	930	11604853
7	27575480	27572485	ePVCVL2-OS8	0	-	3558	6558	0	2	1131,1080	27574411,27575480
7	27572484	27571939	ePVCVL2-OS8	0	-	1	561	0	0	0	0
11	11865464	11860427	ePVCVL2-OS9	0	-	1222	6435	0	3	1128,1034,1449	11862249,11863269,11864718
11	19845104	19848248	ePVCVL2-OS10	0	+	3385	6366	0	2	979,1131	19845284,19846252
12	19505111	19511369	ePVCVL2-OS11	0	+	42	6356	0	4	930,1395,1221,1131	19505436,19507035,19508430,19509640
