# Supplementary material for: Genomic fossils reveal adaptation of non-autonomous pararetroviruses driven by concerted evolution of noncoding regulatory sequences
Source: PLoS Pathog. 2017 Jun 29;13(6):e1006413. doi: 10.1371/journal.ppat.1006413 (PMC5491270; doi:10.1371/journal.ppat.1006413)
Supplement: S2 Dataset — (ZIP) [file ppat.1006413.s019.zip › P. virgatum.bed]

track name="endogenous non-autonomous PRVs" description="endogenous non-autonomous pararetroviruses in the Panicum virgatum genome version V1.1"
3b	5042450	5042142	ePVCVL-PV1	0	-	1991	2322	0	1	309	5042450
7a	35051553	35051689	ePVCVL-PV2	0	+	6487	6635	0	0	0	0
7a	35052031	35054066	ePVCVL-PV2	0	+	1	2699	0	2	901,473	35052393,35053466
7a	39593523	39594633	ePVCVL-PV3	0	+	2684	3795	0	2	703,408	39593523,39594226
7a	39595884	39595051	ePVCVL-PV4	0	-	1146	1969	0	1	400	39595450
7a	39602918	39601951	ePVCVL-PV5	0	-	1	1079	0	1	599	39602549
Contig04516	10517	6085	ePVCVL-PV6	0	-	2054	6651	0	3	996,939,1006	7663,9256,10517
Contig171646	646	389	ePVCVL-PV7	0	-	1414	1675	0	0	0	0
Contig171646	953	716	ePVCVL-PV8	0	-	404	639	0	0	0	0
Contig171646	1469	1173	ePVCVL-PV9	0	-	333	618	0	0	0	0
Contig171646	2090	1972	ePVCVL-PV10	0	-	31	151	0	0	0	0
7a	40139014	40138744	ePVCVL2-PV1	0	-	3240	3510	0	0	0	0
7a	40139022	40141657	ePVCVL2-PV2	0	+	3273	5903	0	2	1209,1124	40139067,40140235
8b	47417775	47417980	ePVCVL2-PV3	0	+	336	541	0	0	0	0
