# Supplementary material for: Genomic fossils reveal adaptation of non-autonomous pararetroviruses driven by concerted evolution of noncoding regulatory sequences
Source: PLoS Pathog. 2017 Jun 29;13(6):e1006413. doi: 10.1371/journal.ppat.1006413 (PMC5491270; doi:10.1371/journal.ppat.1006413)
Supplement: S2 Dataset — (ZIP) [file ppat.1006413.s019.zip › read me.txt]

ThickStart and thickEnd columns indicate the corresponding start and end positions of virus linear genomes (consensus sequences).
BlockCount, blockSizes, and blockStarts columns indicate the numbers, lengths, and start postions of known domains/ORFs in each segment (those > 300 bp are shown).
