# Supplementary material for: Genomic fossils reveal adaptation of non-autonomous pararetroviruses driven by concerted evolution of noncoding regulatory sequences
Source: PLoS Pathog. 2017 Jun 29;13(6):e1006413. doi: 10.1371/journal.ppat.1006413 (PMC5491270; doi:10.1371/journal.ppat.1006413)
Supplement: S2 Dataset — (ZIP) [file ppat.1006413.s019.zip › S. bicolor.bed]

track name="endogenous non-autonomous PRVs" description="endogenous non-autonomous pararetroviruses in the Sorghum bicolor genome version JGI v2.1"
3	293657	286801	ePVCVL-SB1	0	-	1	6879	0	4	1608,1005,1804,929	289275,290280,292084,293178
3	18263770	18263397	ePVCVL-SB2	0	-	4846	5222	0	0	0	0
3	18270253	18267703	ePVCVL-SB3	0	-	4321	6880	0	2	374,1627	18263770,18270186
4	46230217	46237235	ePVCVL-SB4	0	+	13	6890	0	4	628,1804,1004,1614	46230632,46231979,46233783,46234788
5	12982623	12982416	ePVCVL-SB5	0	-	6667	6890	0	0	0	0
5	13007912	13013637	ePVCVL-SB6	0	+	1152	6890	0	3	1806,1005,1588	13008337,13010143,13011148
5	13013665	13020548	ePVCVL-SB7	0	+	1	6872	0	4	930,1806,1005,1608	13014143,13015238,13017044,13018049
5	13715088	13710895	ePVCVL-SB8	0	-	1955	6179	0	3	1615,1004,1398	13712685,13713690,13715088
5	33532220	33538691	ePVCVL-SB9	0	+	196	6759	0	4	929,1785,1002,1611	33532450,33533544,33535329,33536333
5	47930070	47936859	ePVCVL-SB10	0	+	10	6796	0	4	931,1805,1005,1608	47930540,47931636,47933441,47934446
5	58530701	58530474	ePVCVL-SB11	0	-	5519	5751	0	0	0	0
5	58530702	58531602	ePVCVL-SB12	0	+	1	926	0	1	447	58531156
5	58531603	58536533	ePVCVL-SB13	0	+	1960	6890	0	3	1420,1003,1613	58531603,58533023,58534028
5	58536624	58537273	ePVCVL-SB14	0	+	1	674	0	0	0	0
5	58541750	58537274	ePVCVL-SB15	0	-	569	5057	0	4	672,1005,1800,841	58537939,58538944,58540744,58541750
6	31383876	31384127	ePVCVL-SB16	0	+	6628	6890	0	0	0	0
6	31384129	31388146	ePVCVL-SB17	0	+	2887	6890	0	3	494,1005,1608	31384129,31384623,31385628
6	31388147	31391037	ePVCVL-SB17	0	+	1	2965	0	2	908,1391	31388573,31389647
6	37580566	37581109	ePVCVL-SB18	0	+	6352	6890	0	0	0	0
6	37581137	37587995	ePVCVL-SB19	0	+	1	6890	0	4	932,1806,1005,1608	37581615,37582712,37584518,37585523
6	37587996	37588062	ePVCVL-SB19	0	+	1	68	0	0	0	0
6	44430825	44423973	ePVCVL-SB20	0	-	4	6890	0	4	1608,1005,1798,930	44426452,44427457,44429255,44430350
7	36892423	36897609	ePVCVL-SB21	0	+	1	5688	0	3	1813,945,1314	36893504,36895317,36896296
7	36898552	36897755	ePVCVL-SB22	0	-	5324	6123	0	1	671	36898552
7	36901720	36898553	ePVCVL-SB23	0	-	2513	6140	0	2	1614,876	36900311,36901720
super_19	790000	792947	ePVCVL-SB24	0	+	677	3641	0	2	733,1799	790000,790892
super_19	793795	795128	ePVCVL-SB25	0	+	5082	6429	0	1	912	793795
super_19	795337	796253	ePVCVL-SB26	0	+	4127	5041	0	1	657	795597
super_19	796354	796769	ePVCVL-SB27	0	+	6461	6890	0	0	0	0
super_19	796771	800729	ePVCVL-SB28	0	+	2887	6867	0	3	494,1000,1610	796771,797265,798267
1	54922322	54928778	ePVCVL2-SB1	0	+	1	6544	0	3	1316,1251,1128	54924180,54925496,54926706
1	54928779	54928805	ePVCVL2-SB1	0	+	1	27	0	0	0	0
4	16773368	16779949	ePVCVL2-SB2	0	+	1	6499	0	3	1429,1251,1129	16775354,16776782,16777992
6	37559217	37562676	ePVCVL2-SB3	0	+	123	3583	0	1	1293	37561112
6	37563756	37562692	ePVCVL2-SB4	0	-	5027	6029	0	1	623	37563756
6	37571348	37566378	ePVCVL2-SB5	0	-	22	5032	0	3	511,1251,1293	37566888,37568098,37569391
10	16463710	16457225	ePVCVL2-SB6	0	-	3	6544	0	3	1128,1251,1293	16459242,16460452,16461745
10	16457224	16457110	ePVCVL2-SB6	0	-	1	115	0	0	0	0
10	16463785	16463938	ePVCVL2-SB7	0	+	6198	6351	0	0	0	0
