# Supplementary material for: Genomic fossils reveal adaptation of non-autonomous pararetroviruses driven by concerted evolution of noncoding regulatory sequences
Source: PLoS Pathog. 2017 Jun 29;13(6):e1006413. doi: 10.1371/journal.ppat.1006413 (PMC5491270; doi:10.1371/journal.ppat.1006413)
Supplement: S2 Dataset — (ZIP) [file ppat.1006413.s019.zip › O. glaberrima.bed]

track name="endogenous non-autonomous PRVs" description="endogenous non-autonomous pararetroviruses in the Oryza glaberrima genome version AGI1.1"
1	24848084	24847398	ePVCVL-OG1	0	-	4731	5417	0	1	687	24848084
1	24850826	24849905	ePVCVL-OG2	0	-	2675	3596	0	2	376,546	24850280,24850826
4	15508021	15507736	ePVCVL-OG3	0	-	6265	6549	0	0	0	0
4	15508460	15508338	ePVCVL-OG4	0	-	5314	5437	0	0	0	0
4	15508778	15510896	ePVCVL-OG5	0	+	4835	6650	0	1	1082	15508778
4	15510897	15510963	ePVCVL-OG5	0	+	1	66	0	0	0	0
4	26265352	26260099	ePVCVL-OG6	0	-	1663	6650	0	3	1550,1087,1560	26262406,26263792,26265352
4	26265353	26265878	ePVCVL-OG7	0	+	1048	1592	0	0	0	0
6	16933152	16940095	ePVCVL-OG8	0	+	54	6650	0	4	931,1770,1063,1549	16933467,16934551,16936321,16937776
6	16940096	16940152	ePVCVL-OG8	0	+	1	57	0	0	0	0
10	6511230	6516580	ePVCVL-OG9	0	+	1434	6593	0	3	1770,1110,777	6511248,6513018,6515109
10	8397190	8401147	ePVCVL-OG10	0	+	734	4471	0	3	565,1770,805	8397190,8397908,8399678
10	8403814	8405594	ePVCVL-OG11	0	+	4466	6246	0	1	1426	8403814
11	6585334	6587452	ePVCVL-OG12	0	+	2334	4453	0	2	888,1121	6585334,6586222
11	15893636	15893277	ePVCVL-OG13	0	-	4663	5023	0	1	360	15893636
11	15893637	15894763	ePVCVL-OG14	0	+	1170	2312	0	1	848	15893916
11	15895817	15897227	ePVCVL-OG15	0	+	2708	4118	0	2	514,897	15895817,15896331
12	13437088	13433323	ePVCVL-OG16	0	-	1488	4597	0	2	1087,1735	13435353,13437088
12	13437089	13437510	ePVCVL-OG17	0	+	459	891	0	1	422	13437089
12	13437516	13438725	ePVCVL-OG18	0	+	5418	6611	0	1	478	13437516
Oglab12_unplaced047	58	4574	ePVCVL-OG19	0	+	357	5062	0	4	899,1770,768,718	100,1152,3089,3857
4	26260103	26253603	ePVCVL2-OG1	0	-	15	6558	0	4	1131,1220,1416,930	26255525,26256734,26258150,26259749
5	15500612	15494086	ePVCVL2-OG2	0	-	64	6420	0	4	1073,1221,1415,931	15496086,15497296,15498711,15500310
7	7758507	7764924	ePVCVL2-OG3	0	+	1	6524	0	4	925,1399,1221,1131	7758833,7760427,7761826,7763036
9	16969612	16970506	ePVCVL2-OG4	0	+	279	1173	0	1	805	16969702
9	16970503	16971982	ePVCVL2-OG5	0	+	4749	6229	0	1	1009	16970503
10	8397098	8392335	ePVCVL2-OG6	0	-	1568	6154	0	3	1131,1221,1402	8393862,8395072,8396698
11	6045997	6045480	ePVCVL2-OG7	0	-	6046	6558	0	0	0	0
11	6045479	6044654	ePVCVL2-OG7	0	-	1	1285	0	0	0	0
11	6592706	6587472	ePVCVL2-OG8	0	-	1286	6558	0	3	1130,1221,1416	6589398,6590608,6592024
11	9224687	9219391	ePVCVL2-OG9	0	-	1222	6435	0	3	1128,874,1449	9221213,9222492,9223941
11	15896886	15897190	ePVCVL2-OG10	0	+	2706	3010	0	1	305	15896886
11	15899867	15899177	ePVCVL2-OG11	0	-	1518	2241	0	0	0	0
Oglab02_unplaced013	19352	17967	ePVCVL2-OG12	0	-	5146	6521	0	1	612	19352
Oglab02_unplaced013	22131	20365	ePVCVL2-OG13	0	-	1570	3370	0	1	1369	21733
